# Supplementary material for: Male and female inheritance patterns in tetraploid ‘Moncada’ mandarin
Source: Plant Cell Rep. 2019 Nov 28;39(3):335–49. doi: 10.1007/s00299-019-02494-y (PMC7018676; doi:10.1007/s00299-019-02494-y)
Supplement: Supplementary file 1 — Supplementary material 1 (XLSX 1278 kb) [file 299_2019_2494_MOESM1_ESM.xlsx]

## Sheet: CM
Supplementary Table 1. Genetic configuration od diploid gametes produced by DD 'Moncada' mandarin used as male parent
	LG1						LG2								LG3								LG4								LG5						LG6								LG7
Centromere position	60.66						56.87								90.59								16.14								23.12						6.2								96.43
Locus	CI02G08		CIBE5720		C1P26815936		CI02D09		C2_23768463		CI07D05		TAA41		INVA-P855		C3_11509117		CX0124		CHS-M183		C4P229604		C4P5278891		C4P25377913		Ci03D12a		MEST15		CMS30		CI07E12		C6_310721		C6_15847634		LAPX-M238		MEST123		FLS-M400		CI03B07		CI07C07
Location	16.73		57.76		117.56		13.37		81.04		90.41		160.74		30.21		89.6		110.27		167.33		0.8026		18.455		88.72		90.06		16.21		31.35		95.43		0.3		15.38		19.16		91.87		45.99		83.39		98.01
	Clemenules	Moncada	Clemenules	Moncada	Clemenules	Moncada	Clemenules	Moncada	Clemenules	Moncada	Clemenules	Moncada	Clemenules	Moncada	Clemenules	Moncada	Clemenules	Moncada	Clemenules	Moncada	Clemenules	Moncada	Clemenules	Moncada	Clemenules	Moncada	Clemenules	Moncada	Clemenules	Moncada	Clemenules	Moncada	Clemenules	Moncada	Clemenules	Moncada	Clemenules	Moncada	Clemenules	Moncada	Clemenules	Moncada	Clemenules	Moncada	Clemenules	Moncada	Clemenules	Moncada	Clemenules
DD Moncada		244-246		329-337		TA		236-238		GC		185-189		154-163		CT		CG		164-170		GC		GA		AG		AG		261-280		174-186		150-152		138-142		TC		GT		GC		252-260		CT		261-265
Clemenules	244-248		325-337		TT		230-238		GG		187-189		147-154		TT		CC		161-170		CC		GG		AA		AA		251-261		183-186		152-156		136-142		TT		GG		CC		252-280		TT		263-265		227-240
CM01	244	244-244	337	329-337	T	TA	230	236-236	G	GG	187	185-185	154	163-163	T	CT	C	CC	161	170-170	C	CC	G	GG	A	AA	A	AA	251	261-261	183	186-186	152	152-152	136	142-142	T	TT	G	TT	C	-	280	260-260	T	CT	263	265-265	227
CM02	248	244-246	325	329-329	T	AA	230	236-238	G	GC	187	185-185	154	154-163	T	CT	C	CG	161	164-164	C	GG	G	GA	A	AG	A	AG	261	261-280	183	174-186	152	150-152	142	138-142	T	CC	G	GT	C	GG	252	252-260	T	CT	265	261-265	227
CM03	244	244-244	337	337-337	T	TA	230	236-238	G	GC	187	185-189	147	154-163	T	TT	C	CC	161	164-164	C	GG	G	GA	A	AG	A	GG	261	280-280	186	174-186	152	150-150	142	138-142	T	TC	G	GT	C	GC	280	252-260	T	CT	265	261-265	227
CM04	244	244-244	337	337-337	T	TA	230	236-238	G	GC	187	185-189	147	154-163	T	TT	C	CC	170	164-170	C	GG	G	GA	A	AG	A	GG	261	280-280	186	174-186	152	150-150	142	138-142	T	TC	G	GT	C	GC	280	252-252	T	CT	265	261-265	227
CM05	248	244-246	325	329-337	T	TA	238	236-238	G	GC	189	185-189	147	154-163	T	CT	C	CG	170	164-170	C	CC	G	GG	A	AG	A	AA	251	261-261	186	174-186	156	152-152	136	142-142	T	TC	G	GT	C	GC	280	252-260	T	CT	265	261-265	227
CM06	248	244-246	337	337-337	T	TT	238	236-238	G	GG	189	185-189	154	154-163	T	CT	C	CG	161	170-170	C	GC	G	GA	A	GG	A	AG	261	261-280	186	174-186	152	150-152	136	138-142	T	TC	G	GT	C	GC	280	252-252	T	CC	263	261-261	240
CM07	248	244-246	325	329-337	T	TA	238	236-238	G	GC	189	185-189	154	163-163	T	TT	C	CC	161	170-170	C	GC	G	GA	A	AG	A	AG	261	261-280	186	174-186	156	150-152	142	138-142	T	TC	G	GT	C	GC	280	252-252	T	CT	263	261-265	227
CM08	248	244-246	325	329-337	T	TA	238	236-238	G	GC	189	185-189	154	163-163	T	TT	C	CC	161	170-170	C	GC	G	GA	A	AG	A	AG	261	261-280	183	174-186	156	150-152	142	138-142	T	TC	G	GT	C	GC	280	252-252	T	CT	263	261-265	227
CM09	244	244-246	337	337-337	T	TT	230	238-238	G	GG	189	189-189	147	154-163	T	CC	C	CG	170	164-170	C	CC	G	AA	A	AG	A	AG	251	261-280	183	174-186	156	150-152	142	138-142	T	TC	G	GT	C	GC	280	252-252	T	CT	263	265-265	240
CM10	248	244-246	325	329-337	T	TT	230	236-238	G	GC	187	185-189	147	154-163	T	CT	C	CG	170	170-170	C	GC	G	GA	A	AA	A	AG	261	261-280	183	174-186	156	150-150	142	138-142	T	TC	G	TT	C	GC	280	260-260	T	CT	263	261-265	240
CM11	244	244-246	325	329-337	T	TA	230	236-236	G	CC	189	185-185	154	163-163	T	CT	C	CG	161	164-170	C	GG	G	GA	A	AG	A	AG	261	261-280	183	174-186	156	150-152	136	138-142	T	TC	G	GT	C	GC	252	260-260	T	CT	263	261-265	240
CM12	248	244-246	325	329-337	T	TT	238	238-238	G	CC	189	185-185	147	154-163	T	TT	C	CC	161	164-170	C	GC	G	GA	A	AG	A	AG	251	261-280	183	174-186	152	152-152	136	142-142	T	TC	G	GT	C	GC	280	252-260	T	CT	263	261-265	240
CM13	248	244-246	337	329-337	T	TA	230	236-236	G	GC	189	185-185	147	154-163	T	CT	C	CG	170	170-170	C	CC	G	GA	A	AG	A	GG	251	261-280	186	174-186	156	150-150	136	138-142	T	TC	G	GT	C	GC	280	252-252	T	CT	265	261-265	227
CM14	248	244-246	337	329-337	T	TA	238	236-238	G	GC	189	185-189	154	154-163	T	TT	C	CC	161	170-170	C	GC	G	GA	A	AG	A	AA	261	261-261	186	186-186	152	150-152	136	138-142	T	TC	G	GT	C	GC	252	252-260	T	CC	263	261-261	227
CM15	244	244-246	337	329-329	T	AA	230	238-238	G	GC	187	185-189	147	154-163	T	CT	C	CG	170	164-170	C	GC	G	GA	A	AG	A	AG	261	261-280	183	174-186	152	150-152	136	138-142	T	TC	G	GT	C	GC	280	252-260	T	CT	265	261-265	227
CM16	244	244-246	337	329-329	T	AA	230	238-238	G	GC	187	185-189	147	154-163	T	CT	C	CG	170	164-170	C	GC	G	GA	A	AG	A	AG	261	261-280	183	174-186	152	150-152	136	138-142	T	TC	G	GT	C	GC	280	252-260	T	CT	265	261-265	227
CM17	248	244-244	325	329-337	T	TA	230	236-238	G	GC	187	185-189	154	163-163	T	CT	C	CG	170	170-170	C	CC	G	GA	A	AG	A	AG	261	261-280	186	174-186	156	150-152	142	138-142	T	TT	G	GT	C	GC	252	252-252	T	CT	265	261-265	227
CM18	248	244-246	325	337-337	T	TT	238	238-238	G	GC	189	185-189	147	154-163	T	CC	C	GG	170	164-170	C	GC	G	GA	A	AG	A	AG	261	261-280	186	174-186	156	150-152	136	138-142	T	TC	G	GT	C	GC	280	252-260	T	CC	263	265-265	240
CM19	248	244-246	337	337-337	T	TT	230	236-236	G	GG	189	189-189	147	154-154	T	TT	C	CC	161	164-164	C	CC	G	GA	A	GG	A	AA	251	261-261	186	174-186	152	150-150	136	138-138	T	TC	G	GT	C	GG	280	252-252	T	CC	263	265-265	240
CM20	248	244-244	337	329-337	T	TA	238	236-238	G	GG	187	189-189	154	154-154	T	CT	C	CG	161	164-170	C	GC	G	AA	A	AG	A	AG	251	261-280	186	174-174	152	152-152	136	138-142	T	CC	G	GT	C	GG	252	252-260	T	CT	265	261-265	227
CM21	244	244-246	337	337-337	T	TT	230	236-238	G	GG	187	189-189	147	154-154	T	CT	C	CG	161	164-164	C	CC	G	GA	A	GG	A	AA	251	261-261	186	174-186	156	150-150	136	142-142	T	TC	G	GT	C	GC	280	252-252	T	CC	263	265-265	240
CM22	244	244-246	337	337-337	T	AA	238	236-238	G	GC	189	185-185	154	163-163	T	CT	C	CG	161	164-170	C	GC	G	GA	A	AG	A	AG	261	261-280	186	174-186	152	150-152	142	138-138	T	CC	G	GT	C	GC	252	252-260	T	CT	263	261-265	240
CM23	248	246-246	337	329-337	T	TA	238	236-238	G	GC	187	185-189	154	163-163	T	CT	C	CG	161	164-170	C	GC	G	GG	A	AA	A	AG	251	261-280	183	174-186	156	150-152	136	142-142	T	TC	G	TT	C	GC	252	252-260	T	CC	265	261-265	227
CM24	248	246-246	337	329-337	T	TA	238	236-238	G	GC	187	185-189	154	154-163	T	CT	C	CG	161	164-170	C	GC	G	GG	A	AA	A	AG	251	261-280	183	174-186	156	150-152	136	142-142	T	TC	G	TT	C	GC	252	252-260	T	CC	265	261-265	227
CM25	244	244-244	337	337-337	T	TA	230	238-238	G	GG	187	189-189	147	154-154	T	CT	C	CG	161	164-164	C	CC	G	GA	A	GG	A	AA	251	261-261	186	174-174	152	150-150	142	138-138	T	TC	G	GT	C	GG	280	252-252	T	CC	263	265-265	240
CM26	244	244-246	337	329-337	T	TA	238	236-238	G	CC	187	189-189	147	163-163	T	CT	C	CG	161	164-170	C	GC	G	GA	A	AG	A	AG	251	261-280	183	186-186	152	150-152	142	138-138	T	TC	G	GT	C	GC	252	252-260	T	CT	265	261-265	227
CM27	244	244-246	337	329-337	T	TA	230	236-238	G	GG	189	189-189	154	154-154	T	CT	C	CG	161	164-170	C	GC	G	GA	A	AG	A	AG	261	261-280	183	174-186	152	152-152	142	142-142	T	TC	G	GT	C	GC	280	252-260	T	CT	263	261-265	240
CM28	248	244-244	325	329-337	T	TA	238	238-238	G	GG	189	189-189	147	154-163	T	CT	C	CG	161	164-170	C	GG	G	GG	A	AG	A	AA	251	261-261	183	174-186	152	150-152	136	138-142	T	TC	G	GT	C	GC	280	252-260	T	CT	265	261-265	227
CM29	248	244-246	337	337-337	T	TA	230	238-238	G	CC	187	185-185	147	163-163	T	CT	C	GG	161	164-164	C	CC	G	GA	A	AG	A	GG	251	280-280	183	174-186	152	150-152	142	138-142	T	TC	G	GT	C	GG	252	252-260	T	CT	265	261-261	227
CM30	248	244-244	337	337-337	T	TT	230	236-238	G	GC	187	185-189	147	154-163	T	CC	C	GG	161	164-164	C	GG	G	GA	A	AG	A	AG	251	280-280	183	174-186	156	150-150	136	138-142	T	TC	G	GT	C	GC	280	260-260	T	CT	263	261-265	240
CM31	248	244-246	337	329-337	T	TA	230	236-238	G	GC	187	185-189	154	154-163	T	CT	C	CG	161	164-164	C	GC	G	GA	A	AG	A	AA	251	261-261	183	174-186	152	150-152	136	138-142	T	TC	G	GT	C	GC	280	252-260	T	CT	265	261-265	227
CM32	244	244-246	337	329-337	T	TA	238	236-238	G	GC	189	185-189	147	154-154	T	TT	C	CC	170	164-170	C	GC	G	GA	A	AA	A	GG	251	280-280	183	174-186	152	150-152	136	138-142	T	CC	G	GT	C	GG	280	252-260	T	CC	263	261-265	240
CM33	244	244-244	325	337-337	T	TA	238	236-238	G	GC	187	185-189	147	154-163	T	CT	C	CG	170	164-170	C	GC	G	GA	A	GG	A	AG	261	261-280	186	174-186	152	152-152	142	138-142	T	TC	G	GT	C	GC	252	252-260	T	CC	265	261-261	227
CM34	244	244-244	325	337-337	T	TA	238	236-238	G	GC	187	185-189	147	154-163	T	CT	C	CG	170	164-170	C	GC	G	GA	A	GG	A	AG	261	261-280	186	174-186	152	152-152	142	138-142	T	TC	G	GT	C	GC	252	252-260	T	TT	265	261-261	227
CM35	248	244-244	325	329-337	T	TA	230	236-236	G	CC	187	185-185	154	163-163	T	CT	C	CG	161	164-170	C	GC	G	GA	A	AG	A	AG	261	261-280	183	174-174	152	150-152	142	138-142	T	TC	G	GG	C	GC	280	252-252	T	TT	-	-	240
CM36	248	244-246	337	329-329	T	AA	238	238-238	G	GG	189	185-189	154	163-163	T	CT	C	CG	161	164-170	C	GC	G	AA	A	AA	A	AG	261	261-280	183	174-174	152	150-150	142	138-142	T	TC	G	GT	C	GC	252	252-260	T	CT	265	265-265	240
CM37	248	244-246	325	329-337	T	TA	238	236-238	G	GC	189	185-189	154	163-163	T	CT	C	CG	170	170-170	C	CC	G	GG	A	AG	A	AG	261	261-280	183	186-186	152	150-150	136	138-142	T	TC	G	GT	C	GG	280	252-260	T	CT	263	261-265	240
CM38	244	246-246	325	329-337	T	TA	230	236-236	G	GC	187	185-189	147	154-163	T	CT	C	CC	161	164-170	C	GG	G	GA	A	AA	A	AG	251	261-280	186	186-186	156	152-152	136	142-142	T	TC	G	GT	C	GC	252	252-260	T	CT	265	265-265	227
CM39	248	244-246	337	329-329	T	TA	238	236-238	G	GC	189	185-189	154	163-163	T	CT	C	CC	161	164-170	C	GC	G	GG	A	GG	A	AG	251	261-280	183	174-186	152	150-152	142	138-142	T	CC	G	TT	C	GG	280	252-260	T	CT	263	261-261	240
CM40	248	244-244	325	329-329	T	AA	230	236-238	G	GG	187	189-189	154	154-163	T	CT	C	CG	161	164-170	C	GC	G	GA	A	AG	A	AA	261	261-261	186	174-186	152	150-152	142	138-142	T	TC	G	GT	C	GC	252	252-252	T	CT	265	261-265	227
CM41	244	244-246	337	329-337	T	AA	238	236-238	G	GC	189	185-189	147	163-163	T	CT	C	CG	161	164-164	C	GC	G	GA	A	AG	A	GG	261	280-280	186	174-186	156	150-152	136	142-142	T	TC	G	GT	C	GC	280	252-260	T	CT	265	261-265	227
CM42	244	244-244	337	329-337	T	TA	238	236-238	G	GG	189	189-189	154	154-154	T	CT	C	GG	170	164-170	C	GC	G	GA	A	AG	A	AG	261	261-280	186	174-174	152	150-152	136	138-142	T	TC	G	GG	C	CC	280	252-252	T	CT	265	261-265	240
CM43	244	246-246	337	329-337	T	AA	238	236-236	G	GC	187	185-189	147	154-154	T	CT	C	CG	170	164-170	C	GC	G	GA	A	AG	A	AG	261	261-280	183	186-186	156	150-152	142	138-142	T	TC	G	GT	C	GC	252	252-260	T	TT	263	261-265	240
CM44	248	244-244	325	337-337	T	TT	238	236-238	G	GC	187	185-189	154	154-163	T	CT	C	CC	161	170-170	C	CC	G	AA	A	AA	A	AG	261	261-280	183	174-186	156	152-152	142	142-142	T	TC	G	GT	C	GC	252	252-260	T	CC	263	261-261	227
CM45	244	244-246	325	329-329	T	AA	238	238-238	G	GG	187	185-189	147	154-163	T	CC	C	GG	161	164-170	C	GG	G	GA	A	GG	A	AG	251	261-280	186	186-186	152	150-150	142	142-142	T	TC	G	GT	C	GC	252	252-260	T	CT	263	261-261	240
CM46	248	244-246	325	329-337	T	TA	238	236-238	G	CC	189	185-185	147	154-163	T	CT	C	CC	161	170-170	C	CC	G	GA	A	AG	A	AG	251	261-280	183	174-186	156	150-152	136	142-142	T	TC	G	GT	C	GC	252	252-260	T	CC	263	261-265	240
CM47	248	244-246	325	329-337	T	TA	238	236-238	G	GC	189	185-189	147	154-163	T	TT	C	CG	161	170-170	C	CC	G	GA	A	AG	A	AA	261	261-261	183	174-174	152	150-152	142	138-142	T	TT	G	GT	C	GG	252	260-260	T	CC	263	261-261	240
CM48	244	244-246	337	337-337	T	AA	230	238-238	G	GG	187	185-185	147	154-154	T	CT	C	CG	161	164-164	C	CC	G	GA	A	GG	A	AA	261	261-261	186	174-174	152	150-150	142	142-142	T	TT	G	GG	C	CC	280	252-252	T	CC	263	265-265	227
CM49	248	246-246	337	329-337	T	TA	238	236-238	G	GC	189	185-189	154	163-163	T	CT	C	CG	161	164-170	C	GC	G	GA	A	AG	A	AG	261	261-280	186	174-186	156	152-152	142	138-142	T	TT	G	GT	C	CC	280	252-260	T	CT	263	261-265	240
CM50	244	244-246	325	329-337	T	TA	230	236-238	G	GC	189	185-189	147	154-163	T	TT	C	CC	161	170-170	C	GC	G	GA	A	AG	A	AG	251	261-280	186	174-186	152	152-152	142	138-142	T	TC	G	GG	C	GC	252	252-260	T	CC	263	261-261	240
CM51	244	244-244	337	329-337	T	TA	230	236-238	G	GC	187	189-189	154	154-163	T	TT	C	CC	170	170-170	C	CC	G	GA	A	GG	A	AG	261	261-280	183	174-186	156	150-152	142	138-142	T	TT	G	GT	C	CC	280	252-260	T	CC	263	261-261	227
CM52	244	244-244	337	329-337	T	TA	230	236-238	G	GC	187	189-189	154	154-163	T	TT	C	CC	170	170-170	C	CC	G	GA	A	GG	A	AG	261	261-280	183	174-186	156	150-152	142	138-142	T	TT	G	GT	C	CC	280	252-260	T	CT	263	261-261	227
CM53	244	244-246	337	329-337	T	TA	238	236-238	G	CC	189	185-185	154	154-163	T	CT	C	CG	161	170-170	C	GC	G	GA	A	AG	A	AA	261	261-261	183	174-186	152	150-152	136	138-142	T	TC	G	GT	C	GC	252	252-260	T	CC	265	261-265	227
CM54	244	244-244	337	337-337	T	TA	230	236-236	G	GG	189	189-189	154	154-154	T	CC	C	CG	161	164-170	C	CC	G	GG	A	GG	A	AA	251	261-261	186	174-186	152	152-152	136	142-142	T	TC	G	GT	C	GG	280	252-252	T	CC	263	265-265	240
CM55	248	244-246	325	337-337	T	TT	230	236-238	G	GG	189	189-189	154	154-154	T	TT	C	CG	161	164-170	C	CC	G	AA	A	GG	A	AA	251	261-261	183	174-186	156	150-150	136	138-138	T	TT	G	GG	C	CC	280	252-252	T	CC	263	265-265	240
CM56	244	246-246	337	329-337	T	AA	230	236-238	G	GC	187	185-189	154	163-163	T	CT	C	CC	161	164-170	C	GG	G	GA	A	GG	A	GG	251	280-280	183	174-186	152	152-152	142	142-142	T	TC	G	GT	C	GC	252	252-260	T	CT	263	261-261	240
CM57	248	244-246	337	329-329	T	AA	238	236-238	G	GC	189	185-189	154	154-154	T	CT	C	CG	170	170-170	C	CC	G	GA	A	GG	A	AG	251	261-280	186	174-174	152	152-152	136	142-142	T	TC	G	GG	C	GC	252	252-260	T	CT	263	261-265	240
CM58	244	244-246	337	337-337	T	TT	230	236-238	G	GC	189	185-189	154	163-163	T	TT	C	CC	170	170-170	C	CC	G	GA	A	AG	A	AA	261	261-261	186	174-186	156	150-150	142	138-142	T	TT	G	GT	C	CC	280	252-260	T	CC	265	261-265	240
CM59	244	244-246	337	329-337	T	TT	230	236-238	G	GC	189	185-189	147	154-163	T	TT	C	CC	161	170-170	C	GC	G	GA	A	AG	A	AG	251	261-280	186	174-186	152	150-150	142	142-142	T	TC	G	GG	C	GC	252	252-260	T	CC	265	261-265	227
CM60	244	244-246	337	337-337	T	TA	230	236-238	G	GG	187	189-189	147	154-154	T	CT	C	CG	161	164-164	C	CC	G	GA	A	GG	A	AA	251	261-261	186	174-186	156	150-150	142	138-138	T	TC	G	GT	C	GC	280	252-252	T	CT	263	265-265	240
CM61	248	244-244	325	337-337	T	TA	238	236-238	G	CC	189	185-185	154	163-163	T	CC	C	CG	161	170-170	C	CC	G	GA	A	AG	A	AA	261	261-261	183	174-186	152	150-152	136	138-142	T	TC	G	GT	C	GC	252	252-260	T	CT	265	261-265	227
CM62	248	244-244	325	337-337	T	TA	238	236-238	G	CC	189	185-185	154	154-163	T	CC	C	CG	161	170-170	C	CC	G	GA	A	AG	A	AA	261	261-261	183	174-186	152	150-152	136	138-142	T	TC	G	GT	C	GC	252	252-260	T	CT	265	261-265	227
CM63	244	244-246	337	329-337	T	TA	238	238-238	G	GC	189	185-189	147	154-163	T	TT	C	CG	170	164-170	C	GC	G	AA	A	AG	A	AA	261	261-261	183	174-186	156	150-152	142	138-142	T	TT	G	GT	C	GC	280	252-252	T	CC	263	261-265	240
CM64	244	246-246	325	329-329	T	TA	238	238-238	G	GG	187	189-189	154	163-163	T	CT	C	CG	161	164-170	C	GC	G	AA	A	AG	A	GG	261	280-280	186	174-186	152	150-152	136	142-142	T	TC	G	GT	C	GC	252	252-260	T	CT	265	261-265	227
CM65	244	244-246	337	329-337	T	TA	230	236-238	G	GG	187	189-189	154	163-163	T	CT	C	CG	161	164-170	C	GC	G	GG	A	AG	A	GG	261	280-280	183	174-186	152	152-152	136	142-142	T	CC	G	TT	C	GG	252	252-260	T	TT	263	261-265	240
CM66	244	244-246	337	329-329	T	TA	238	236-236	G	GG	189	189-189	154	154-154	T	CC	C	CG	170	164-170	C	GC	G	GA	A	AA	A	AG	251	261-280	186	174-174	156	150-152	142	142-142	T	TC	G	GT	C	GC	252	252-260	T	TT	263	261-265	240
CM67	244	244-246	337	329-337	T	TA	238	236-238	G	GC	187	185-189	147	154-163	T	CT	C	CG	161	170-170	C	GG	G	GA	A	AG	A	AG	261	261-280	183	186-186	156	150-150	142	138-142	T	CC	G	TT	C	GC	280	252-260	T	CT	263	261-265	240
CM68	248	246-246	337	329-329	T	AA	230	236-236	G	GC	187	185-189	154	154-163	T	CC	C	GG	170	164-164	C	GG	G	GA	A	AA	A	AG	261	261-280	183	174-186	152	150-152	136	142-142	T	TC	G	GG	C	CC	252	252-260	T	CT	263	261-265	227
CM69	244	244-246	337	329-337	T	TA	238	236-236	G	GC	189	185-189	154	154-163	T	CT	C	CG	161	164-170	C	GC	G	GA	A	AG	A	AG	251	261-280	183	174-186	156	150-152	142	138-142	T	TC	G	GT	C	GC	280	252-260	T	CT	265	261-265	227
CM70	244	244-246	325	329-337	T	TA	230	236-236	G	GC	187	185-189	154	163-163	T	CT	C	GG	170	164-164	C	CC	G	GG	A	AG	A	AG	261	261-280	183	174-174	156	150-152	136	138-142	T	TC	G	GT	C	GC	252	252-260	T	CT	263	261-265	240
CM71	248	244-246	325	329-337	T	AA	238	236-236	G	CC	189	185-189	147	154-154	T	CC	C	CC	161	170-170	C	GC	G	GA	A	AG	A	GG	261	280-280	183	174-186	156	150-150	142	138-138	T	CC	G	GT	C	GG	252	252-260	T	CT	263	261-265	240
CM72	244	244-246	325	329-337	T	TA	230	238-238	G	GC	187	185-189	154	163-163	T	CT	C	CG	170	164-170	C	GC	G	GA	A	AG	A	GG	251	280-280	186	174-186	156	150-152	142	138-138	T	TC	G	GT	C	GC	252	252-260	T	CC	263	261-265	227
CM73	248	244-244	325	337-337	T	AA	230	236-238	G	GG	187	189-189	147	154-154	T	CT	C	CG	161	170-170	C	CC	G	GA	A	GG	A	AA	251	261-261	183	174-186	152	150-150	136	142-142	T	TC	G	GT	C	GC	280	252-252	T	CC	263	265-265	240
CM74	248	246-246	325	337-337	T	TA	238	236-236	G	GG	187	189-189	147	154-154	T	TT	C	CC	170	164-164	C	CC	G	GG	A	GG	A	AA	251	261-261	183	174-186	152	150-150	136	142-142	T	CC	G	GT	C	GG	280	252-252	T	CC	265	265-265	240
CM75	244	244-246	337	337-337	T	TT	230	236-236	G	GG	187	189-189	147	154-154	T	CC	C	GG	161	164-170	C	CC	G	GA	A	GG	A	AA	251	261-261	186	174-186	152	150-150	136	138-142	T	TC	G	GG	C	CC	252	252-252	T	CT	263	265-265	240
CM76	248	244-246	337	329-337	T	TA	230	238-238	G	GG	189	189-189	147	154-154	T	CT	C	CG	161	164-170	C	GC	G	GA	A	AG	A	AG	251	261-280	183	174-174	152	150-152	136	138-142	T	TT	G	GG	C	CC	252	252-252	T	CC	263	261-265	240
CM77	244	244-246	337	337-337	T	AA	230	238-238	G	GC	187	185-189	147	154-154	T	CT	C	CG	170	164-170	C	GG	G	GA	A	AG	A	AG	251	261-280	183	174-186	152	150-152	142	138-142	T	TC	G	GT	C	GC	252	252-260	T	CC	263	261-265	240
CM78	244	244-246	337	337-337	T	AA	230	236-236	G	GG	187	189-189	147	154-154	T	TT	C	CG	161	164-164	C	CC	G	AA	A	GG	A	AA	251	261-261	183	174-186	156	152-152	136	142-142	T	TT	G	GT	C	CC	280	252-252	T	CT	263	265-265	240
CM79	248	244-246	325	329-337	T	TA	238	236-238	G	GG	189	189-189	147	163-163	T	TT	C	CG	161	164-170	C	GC	G	GA	A	GG	A	AG	251	261-280	183	174-186	156	150-152	136	142-142	T	TC	G	GT	C	GC	252	252-260	T	CT	263	261-261	240
CM80	248	246-246	337	329-337	T	TA	238	238-238	G	GG	189	185-189	147	154-163	T	CT	C	CG	161	164-170	C	GC	G	GA	A	AG	A	AG	261	261-280	183	174-186	156	150-152	142	138-138	T	CC	G	GT	C	GG	280	260-260	T	CT	265	261-265	227
CM81	244	244-246	325	329-337	T	TA	230	238-238	G	CC	187	185-185	147	163-163	T	CT	C	CG	161	164-170	C	GC	G	GA	A	AG	A	AG	261	261-280	186	174-186	152	150-152	142	138-138	T	TC	G	GG	C	GC	252	252-252	T	TT	263	261-265	227
CM82	248	244-246	325	337-337	T	TT	230	236-236	G	GC	189	185-189	147	163-163	T	CT	C	CG	161	164-170	C	CC	G	GG	A	AG	A	AG	251	261-280	186	186-186	156	152-152	136	142-142	T	CC	G	GT	C	GC	252	252-260	T	CC	265	261-265	227
CM83	244	244-246	337	337-337	T	AA	230	236-236	G	GG	187	189-189	147	154-154	T	CC	C	GG	170	164-164	C	CC	G	GA	A	GG	A	AA	261	261-261	183	174-174	156	150-150	136	142-142	T	CC	G	GT	C	GG	280	252-252	T	TT	263	265-265	240
CM84	244	246-246	325	329-337	T	TA	238	236-238	G	GC	189	185-185	154	154-163	T	CT	C	CG	161	164-170	C	CC	G	GA	A	AA	A	AG	251	261-280	186	174-186	156	150-150	142	138-138	T	TC	G	GT	C	GC	280	252-260	T	CC	265	265-265	227
CM85	244	244-244	337	337-337	T	TA	230	236-236	G	GG	187	189-189	147	154-154	T	CT	C	CG	170	164-164	C	CC	G	GA	A	GG	A	AA	251	261-261	186	186-186	152	150-150	136	138-138	T	TT	G	GG	C	CC	252	260-260	T	CC	263	265-265	240
CM86	244	246-246	325	337-337	T	TA	230	236-236	G	GG	189	189-189	147	154-154	T	CT	C	CG	161	164-164	C	CC	G	GG	A	GG	A	AA	251	261-261	183	174-186	156	150-150	142	138-138	T	TC	G	GT	C	GC	280	252-252	T	CC	263	265-265	240
CM87	244	244-244	337	329-337	T	TA	238	236-236	G	GC	189	185-189	147	154-163	T	CT	C	CG	161	170-170	C	CC	G	GG	A	GG	A	AG	261	261-280	186	174-186	156	152-152	136	138-142	T	TT	G	GG	C	CC	252	252-252	T	CC	263	261-261	240
CM88	248	244-246	325	337-337	T	TA	230	236-236	G	GG	187	189-189	147	154-154	T	CT	C	CG	161	164-164	C	CC	G	GA	A	GG	A	AA	251	261-261	183	186-186	156	150-150	136	142-142	T	TC	G	GG	C	CC	280	260-260	T	CC	265	265-265	240
[truncated: 13 more columns]

## Sheet: MA
Supplementary Table 1. Genetic configuration od diploid gametes produced by DD 'Moncada' mandarin used as female parent
	LG1								LG2										LG3								LG4										LG5						LG6
Centromere position	60.66								56.87										90.59								16.14										23.12						6.2
Locus	CI02G08		CIC2810-01		EMA-M30		CIC5950		Ci02D09		CAC15		C2_23768463		CIC3712-01		TAA41		MEST256		CIC4681-02		C3_11509117		ATMR-M728		MEST70		CHI-M598		CI06A02		CIC 0446-01		CI03D12a		MEST104		CiC5842-02		CiC2417-04		C6_310721		CICC2414-01		LAPX-M238		CI02F12
Location	16.73		63.4		69.72		91.36		13.37		52.56		81.04		93.92		160.74		17.02		92.78		89.58		141.92		4.23		11.37		62.42		77.78		90.06		34.95		71.8		103.36		0.32		8.11		19.16		60.84
	Moncada	Anana	Moncada	Anana	Moncada	Anana	Moncada	Anana	Moncada	Anana	Moncada	Anana	Moncada	Anana	Moncada	Anana	Moncada	Anana	Moncada	Anana	Moncada	Anana	Moncada	Anana	Moncada	Anana	Moncada	Anana	Moncada	Anana	Moncada	Anana	Moncada	Anana	Moncada	Anana	Moncada	Anana	Moncada	Anana	Moncada	Anana	Moncada	Anana	Moncada	Anana	Moncada	Anana	Moncada
DD Moncada	244-246		AC		CT		GA		236-238		150-160		GC		CA		154-163		209-225		TA		CG		GT		217-229		GC		222-225		AT		261-281		236-238		AC		TA		TC		AG		GC		122-130
Anana		248-254		AA		TT		AA		230-236		160-160		CC		CC		138-147		225-225		TT		CC		TT		217-236		GG		225-239		T Null		251-261		236-242		CC		TT		TT		AA		CC
MA01	244-246	248	AA	A	TT	T	GG	A	238-238	236	150-150	160	GG	C	AA	C	154-154	138	209-225	225	TT	T	CC	C	GT	T	217-229	236	GC	G	222-225	225	AT	T	261-281	251	236-238	236	AC	C	TA	T	TC	T	AG	A	GC	C	122-130
MA02	244-246	248	AC	A	CT	T	GA	A	238-238	230	150-160	160	GC	C	CA	C	154-154	138	209-225	225	TA	T	CG	C	GG	T	229-229	217	GC	G	222-225	239	AT	T	261-281	251	236-238	236	AC	C	TA	T	TC	T	AG	A	GG	C	122-130
MA03	246-246	254	AA	A	TT	T	GG	A	236-238	236	150-160	160	GC	C	CA	C	154-154	138	209-225	225	TA	T	CG	C	GT	T	217-229	236	GC	G	222-222	225	AT	T	261-281	251	238-238	242	AC	C	TA	T	TT	T	AA	A	CC	C	122-130
MA04	244-246	254	CC	A	CC	T	AA	A	236-236	236	150-160	160	GC	C	CA	C	154-163	138	209-225	225	TA	T	CG	C	GT	T	217-229	217	GC	G	222-225	239	AT	Null	261-281	261	236-238	236	AC	C	TA	T	TC	T	AG	A	GC	C	122-130
MA05	246-246	248	AC	A	CT	T	GA	A	238-238	236	160-160	160	CC	C	CC	C	163-163	147	225-225	225	TA	T	GG	C	GG	T	217-229	236	GG	G	222-225	225	AT	Null	261-281	261	233-238	242	AC	C	TT	T	CC	T	GG	A	GG	C	130-130
MA06	246-246	248	CC	A	CC	T	AA	A	236-238	236	150-160	160	GC	C	CA	C	154-163	147	209-209	225	TA	T	CG	C	GT	T	217-229	217	GC	G	222-222	225	TT	T	261-261	251	236-238	242	AC	C	TA	T	TT	T	AA	A	CC	C	122-122
MA07	244-246	248	AC	A	CT	T	GA	A	236-238	236	150-160	160	GC	C	CC	C	154-163	138	209-225	225	TA	T	CG	C	GT	T	217-229	217	GC	G	222-225	239	AT	Null	261-281	261	236-238	236	AC	C	TA	T	TC	T	AG	A	GC	C	122-130
MA08	246-246	248	CC	A	CC	T	AA	A	238-238	236	150-160	160	GC	C	CA	C	154-154	138	209-225	225	TA	T	GG	C	GG	T	217-229	217	GC	G	222-225	225	AT	T	261-281	251	236-238	236	AA	C	TA	T	TC	T	AG	A	GC	C	122-130
MA09	244-244	254	AA	A	TT	T	GG	A	236-238	230	150-160	160	GC	C	CA	C	154-163	138	209-225	225	TA	T	CG	C	GT	T	217-229	236	GC	G	222-225	225	AT	Null	261-281	261	236-236	242	CC	C	TT	T	CC	T	GG	A	GG	C	122-130
MA10	244-246	248	AC	A	CT	T	AA	A	236-238	236	150-160	160	GC	C	CA	C	154-154	138	209-225	225	TT	T	CC	C	GG	T	217-229	236	GC	G	225-225	225	AT	Null	281-281	251	236-238	236	AC	C	TA	T	TC	T	AG	A	GC	C	122-130
MA11	244-246	248	AC	A	CT	T	GA	A	236-238	230	150-160	160	GG	C	AA	C	154-163	147	209-225	225	TA	T	CG	C	GT	T	217-229	236	GC	G	222-225	225	AT	T	261-281	261	236-236	236	AA	C	TA	T	CC	T	GG	A	GG	C	122-130
MA12	244-244	254	AC	A	CT	T	GA	A	236-238	230	150-160	160	GC	C	CA	C	163-163	147	209-209	225	TA	T	CG	C	GT	T	217-229	236	GC	G	222-225	239	AT	Null	261-281	261	236-238	236	AC	C	TA	T	CC	T	GG	A	GG	C	122-130
MA13	244-246	248	AC	A	CT	T	GA	A	236-238	230	150-160	160	GG	C	AA	C	154-154	147	209-225	225	TA	T	CG	C	GT	T	217-229	236	GC	G	222-222	225	AT	Null	261-281	251	236-236	242	CC	C	TT	T	TC	T	AG	A	GC	C	122-130
MA14	244-246	254	AC	A	CT	T	GA	A	236-238	236	150-160	160	GC	C	AA	C	154-154	147	209-225	225	TA	T	CG	C	GG	T	217-229	236	GC	G	222-225	225	AT	T	261-281	251	236-238	242	CC	C	TA	T	TC	T	AG	A	GC	C	122-130
MA15	244-246	248	AA	A	TT	T	GA	A	236-236	236	160-160	160	CC	C	CC	C	154-154	147	209-209	225	TT	T	CC	C	GT	T	217-229	217	GC	G	222-225	225	AT	T	261-281	251	236-238	236	AC	C	TA	T	TT	T	AA	A	CC	C	122-130
MA16	244-246	254	AA	A	TT	T	GG	A	236-238	230	150-160	160	GC	C	CA	C	154-163	147	209-225	225	TA	T	CG	C	GT	T	217-229	236	GC	G	222-225	225	AT	T	261-281	251	236-238	242	AC	C	TA	T	TT	T	AA	A	CC	C	122-130
MA17	246-246	254	AA	A	TT	T	GA	A	236-238	236	150-160	160	GC	C	CA	C	154-163	147	209-225	225	TA	T	CG	C	GT	T	229-229	217	GC	G	222-225	225	AT	T	261-281	251	236-238	236	CC	C	TA	T	TT	T	AA	A	CC	C	122-130
MA18	244-244	254	AC	A	CT	T	GA	A	236-238	236	150-160	160	GC	C	CC	C	154-163	147	209-225	225	TA	T	CG	C	GT	T	217-229	236	GC	G	225-225	225	AT	Null	281-281	261	236-236	242	AC	C	TA	T	TC	T	AG	A	GC	C	122-130
MA19	244-246	254	AC	A	CT	T	GA	A	236-238	236	150-150	160	GG	C	AA	C	154-154	147	209-225	225	TT	T	CC	C	TT	T	217-217	217	GG	G	222-222	225	AT	T	261-281	251	236-238	242	AC	C	TA	T	TC	T	AG	A	GC	C	122-130
MA20	244-246	254	AC	A	CT	T	GA	A	236-236	236	150-160	160	GC	C	CA	C	154-163	147	209-225	225	TA	T	CG	C	GT	T	217-229	236	GC	G	222-225	225	AT	T	261-281	251	236-236	242	CC	C	TT	T	TC	T	AG	A	GC	C	122-130
MA21	244-246	254	AC	A	CC	T	GA	A	236-238	236	150-160	160	GC	C	CA	C	154-163	147	209-209	225	TA	T	CG	C	GT	T	217-229	236	GC	G	222-225	239	AT	Null	261-281	251	236-238	242	AC	C	TA	T	CC	T	GG	A	GG	C	130-130
MA22	244-246	248	AC	A	CT	T	GA	A	236-238	230	150-160	160	GC	C	CA	C	154-163	138	209-209	225	TT	T	CC	C	GT	T	229-229	217	GC	G	222-225	239	AT	Null	261-281	251	236-238	242	CC	C	TA	T	CC	T	GG	A	GG	C	130-130
MA23	244-246	254	AC	A	CT	T	GA	A	236-236	230	150-160	160	GC	C	CA	C	154-154	147	209-209	225	TA	T	CG	C	GT	T	217-229	236	GC	G	222-225	225	AT	T	261-281	251	236-236	242	CC	C	TA	T	TC	T	AG	A	GC	C	130-130
MA24	244-246	248	AC	A	CT	T	AA	A	236-236	230	160-160	160	CC	C	CC	C	163-163	138	209-225	225	TT	T	CC	C	GT	T	217-229	217	GC	G	222-225	225	AT	T	261-281	251	236-238	236	AC	C	TA	T	TT	T	AA	A	CC	C	130-130
MA25	244-246	254	AC	A	CT	T	GA	A	238-238	236	150-160	160	GC	C	CA	C	163-163	147	209-225	225	TA	T	CG	C	TT	T	217-229	236	GC	G	222-225	225	AT	T	261-281	251	236-236	236	AA	C	AA	T	TT	T	AA	A	CC	C	122-122
MA26	244-246	248	AA	A	TT	T	GG	A	236-238	230	160-160	160	CC	C	CC	C	154-163	138	209-225	225	TA	T	CG	C	GG	T	217-229	236	GC	G	222-225	225	AT	T	261-281	251	236-238	236	AC	C	TA	T	CC	T	GG	A	GG	C	130-130
MA27	244-246	254	AA	A	CT	T	GG	A	236-238	236	150-160	160	GC	C	CA	C	154-163	147	209-209	225	TT	T	CC	C	GG	T	217-229	236	GC	G	222-225	225	AT	Null	281-281	261	238-238	242	AA	C	AA	T	CC	T	GG	A	GG	C	122-130
MA28	246-246	254	AC	A	CT	T	GA	A	236-238	230	160-160	160	CC	C	CC	C	154-163	147	209-225	225	TA	T	CG	C	GT	T	217-229	217	GG	G	222-222	239	TT	T	261-261	261	236-238	236	AA	C	TA	T	TT	T	AG	A	GC	C	122-130
MA29	246-246	254	AC	A	CT	T	GA	A	238-238	236	150-160	160	GC	C	AA	C	154-154	138	209-209	225	TT	T	CC	C	GT	T	217-229	217	GC	G	222-225	225	AT	T	261-281	251	236-238	236	AC	C	TT	T	TT	T	AA	A	CC	C	122-122
MA30	244-246	254	AC	A	TT	T	GA	A	236-236	236	150-160	160	GC	C	CA	C	154-163	147	209-209	225	TA	T	CC	C	GG	T	217-229	217	GC	G	222-222	239	AT	Null	261-281	251	236-238	242	CC	C	TA	T	TC	T	AG	A	GC	C	122-130
MA31	244-246	254	CC	A	CC	T	AA	A	236-238	236	150-160	160	CC	C	CA	C	154-163	147	209-209	225	TA	T	CG	C	GT	T	229-229	217	GC	G	222-225	225	AT	T	261-281	251	236-236	242	AA	C	AA	T	TC	T	AG	A	GC	C	130-130
MA32	244-244	254	AC	A	CT	T	AA	A	236-236	236	150-160	160	GC	C	CA	C	154-154	147	209-225	225	TT	T	CC	C	GT	T	217-229	236	GC	G	222-222	239	TT	T	261-261	261	236-238	236	AC	C	TT	T	TC	T	AG	A	GC	C	122-130
MA33	244-244	254	AC	A	CT	T	GA	A	236-238	236	150-150	160	GG	C	CA	C	154-163	138	209-225	225	TA	T	CG	C	GG	T	217-229	217	GC	G	222-222	239	TT	T	261-261	261	236-238	242	AC	C	TA	T	CC	T	GG	A	GG	C	130-130
MA34	244-246	254	AC	A	CT	T	AA	A	236-238	236	150-160	160	GC	C	CC	C	154-154	147	209-209	225	TA	T	GG	C	GT	T	217-229	236	GC	G	222-225	225	AT	T	261-281	251	238-238	236	AC	C	TA	T	TC	T	AG	A	GC	C	122-130
MA35	244-246	254	AC	A	CT	T	GA	A	236-238	236	150-150	160	GG	C	AA	C	154-154	138	209-209	225	TA	T	CG	C	TT	T	229-229	217	GC	G	222-225	239	AT	T	261-281	251	238-238	236	AA	C	AA	T	TC	T	AG	A	GC	C	122-130
MA36	244-246	248	AA	A	TT	T	GG	A	236-238	230	150-160	160	GC	C	CA	C	154-163	138	209-209	225	TA	T	CG	C	GT	T	217-229	236	GC	G	222-225	225	AT	Null	261-281	261	236-238	236	AC	C	TA	T	TC	T	AG	A	GC	C	122-130
MA37	246-246	254	AC	A	CT	T	GG	A	238-238	236	150-160	160	GC	C	CA	C	154-154	147	209-209	225	TA	T	GG	C	TT	T	217-229	217	GC	G	222-225	239	AT	T	261-281	251	236-238	242	CC	C	TA	T	TC	T	AG	A	GC	C	122-130
MA38	244-246	248	AC	A	CT	T	GA	A	236-236	230	150-160	160	GC	C	AA	C	154-154	147	209-209	225	TA	T	CG	C	GG	T	217-229	217	GC	G	222-225	225	AT	T	261-281	251	236-236	242	CC	C	TT	T	TC	T	AG	A	GC	C	122-130
MA39	246-246	248	AA	A	CT	T	GG	A	238-238	236	150-160	160	GC	C	CA	C	154-163	138	209-209	225	TT	T	CC	C	GT	T	217-229	236	GC	G	222-225	225	AT	T	261-281	251	238-238	236	AA	C	TT	T	TC	T	AG	A	GC	C	122-130
MA40	244-246	254	AC	A	CT	T	GA	A	236-238	236	150-160	160	CC	C	CC	C	154-154	138	209-225	225	TT	T	CC	C	TT	T	217-229	236	GC	G	225-225	239	AA	Null	281-281	251	236-238	242	CC	C	TA	T	TC	T	AG	A	GC	C	122-130
MA41	246-246	248	CC	A	CC	T	AA	A	236-236	230	160-160	160	CC	C	CA	C	154-163	138	209-225	225	TA	T	CG	C	GT	T	229-229	217	GC	G	222-225	239	AT	T	261-281	251	238-238	236	AC	C	TA	T	TT	T	AA	A	CC	C	122-122
MA42	244-244	254	AA	A	TT	T	GA	A	236-238	230	150-160	160	GC	C	AA	C	154-154	147	209-209	225	TA	T	CG	C	GT	T	229-229	217	GC	G	222-225	239	AT	Null	261-281	261	238-238	242	AA	C	AA	T	TT	T	AA	A	CC	C	122-122
MA43	244-244	248	AA	A	TT	T	GG	A	236-238	236	150-150	160	GC	C	CA	C	154-163	138	209-225	225	TA	T	CG	C	GT	T	217-217	217	GG	G	225-225	239	AA	Null	281-281	261	236-236	236	CC	C	TT	T	TC	T	AG	A	GC	C	122-130
MA44	244-246	254	CC	A	CC	T	AA	A	236-236	230	150-160	160	GC	C	CA	C	154-154	147	209-209	225	TA	T	CG	C	GT	T	217-229	236	CC	G	225-225	225	TT	T	261-261	251	238-238	236	AA	C	AA	T	CC	T	GG	A	GG	C	122-130
MA45	244-246	254	CC	A	CC	T	GA	A	236-238	236	150-160	160	GC	C	CA	C	154-163	147	209-209	225	TA	T	CG	C	GT	T	217-229	236	GC	G	222-225	225	AT	Null	261-281	261	236-238	242	AC	C	TA	T	TC	T	AG	A	GC	C	122-130
MA46	244-244	248	AA	A	TT	T	GG	A	236-238	230	150-160	160	GC	C	AA	C	154-163	147	209-225	225	TA	T	GG	C	GG	T	217-229	236	GC	G	222-225	225	AT	T	261-281	251	236-238	242	AC	C	TA	T	TC	T	AG	A	GC	C	122-122
MA47	244-246	248	AC	A	CT	T	GA	A	238-238	236	150-160	160	GG	C	AA	C	163-163	147	209-209	225	TA	T	CC	C	GG	T	217-229	217	GC	G	222-225	239	AA	Null	281-281	261	238-238	236	AA	C	TT	T	TC	T	AG	A	GC	C	130-130
MA48	244-246	254	AC	A	CT	T	GA	A	236-236	236	150-160	160	GC	C	CC	C	163-163	147	209-225	225	TA	T	CG	C	GT	T	217-229	236	GC	G	222-225	225	AT	T	261-281	251	238-238	242	AC	C	TA	T	CC	T	GG	A	GG	C	130-130
MA49	244-246	254	AC	A	CT	T	GA	A	236-236	230	160-160	160	CC	C	CC	C	154-163	138	225-225	225	AA	T	CG	C	GG	T	217-229	236	CC	G	225-225	239	AT	Null	261-281	261	236-238	236	AA	C	AA	T	TT	T	AG	A	GC	C	122-130
MA50	246-246	254	AA	A	TT	T	GG	A	236-238	230	150-160	160	GC	C	CA	C	163-163	138	209-225	225	TA	T	CG	C	GT	T	217-229	236	GC	G	222-225	225	AT	T	261-281	261	236-238	236	AC	C	TA	T	TT	T	AA	A	CC	C	122-122
MA51	244-246	248	AC	A	CT	T	GG	A	236-238	236	160-160	160	CC	C	CA	C	154-163	147	209-225	225	TA	T	CG	C	GT	T	217-229	236	GC	G	225-225	225	AA	T	281-281	251	236-238	236	AC	C	TA	T	TC	T	AG	A	GC	C	122-122
MA52	246-246	254	AC	A	CT	T	GA	A	236-236	236	160-160	160	GC	C	AA	C	154-154	147	209-225	225	AA	T	GG	C	GT	T	217-229	236	GC	G	222-225	239	AT	Null	261-281	261	236-238	236	AA	C	AA	T	TC	T	AG	A	GC	C	122-122
MA53	244-246	254	AA	A	TT	T	GA	A	236-236	230	150-160	160	GC	C	CC	C	154-163	147	209-209	225	TA	T	CG	C	GT	T	217-229	236	CC	G	222-225	239	TT	T	261-281	261	236-238	242	AA	C	AA	T	TC	T	AG	A	GC	C	122-130
MA54	244-244	254	CC	A	CC	T	AA	A	236-238	230	150-150	160	GG	C	AA	C	154-163	147	209-209	225	TA	T	CG	C	GT	T	217-217	236	GG	G	222-225	239	AT	Null	261-281	261	236-238	236	CC	C	TT	T	TC	T	AG	A	GC	C	122-130
MA55	244-246	254	AC	A	CT	T	GA	A	236-238	236	150-160	160	GC	C	CA	C	154-163	147	209-209	225	TT	T	CC	C	GG	T	217-229	217	GC	G	222-225	239	AT	T	261-281	251	236-238	242	AC	C	TA	T	TC	T	AG	A	GC	C	122-130
MA56	244-246	248	AC	A	CT	T	GA	A	236-236	236	160-160	160	CC	C	CC	C	163-163	147	209-225	225	TA	T	CG	C	GG	T	217-217	217	GG	G	222-222	225	TT	T	261-261	261	236-238	242	AC	C	TA	T	TC	T	AG	A	GC	C	122-130
MA57	244-246	254	AA	A	TT	T	GG	A	236-238	230	150-160	160	GG	C	AA	C	154-163	147	209-225	225	TA	T	CG	C	GG	T	217-229	236	GC	G	222-222	225	TT	T	261-261	251	238-238	242	AC	C	TA	T	TC	T	AG	A	GC	C	122-130
MA58	244-246	254	AC	A	CT	T	AA	A	238-238	236	150-150	160	GG	C	AA	C	154-154	138	209-225	225	TA	T	CG	C	GT	T	229-229	217	GC	G	222-225	239	TT	T	261-261	261	236-238	242	AA	C	AA	T	CC	T	AG	A	GC	C	122-130
MA59	244-246	254	CC	A	CC	T	AA	A	236-238	236	150-150	160	GC	C	CA	C	154-154	138	209-225	225	TA	T	CG	C	GG	T	217-229	236	GC	G	222-225	225	AT	Null	261-281	261	238-238	242	AC	C	TA	T	CC	T	GG	A	GG	C	130-130
MA60	244-246	254	AC	A	CT	T	GA	A	236-238	230	150-160	160	GC	C	CC	C	154-163	147	209-225	225	TA	T	CG	C	GT	T	229-229	217	GC	G	222-225	239	AT	Null	261-281	261	236-238	242	AC	C	TA	T	TT	T	AA	A	CC	C	122-130
MA61	244-246	248	CC	A	CC	T	AA	A	236-236	236	160-160	160	GC	C	CA	C	163-163	147	209-225	225	TA	T	CG	C	GT	T	217-229	236	GC	G	222-225	225	AT	Null	261-281	261	236-236	236	AC	C	TA	T	TC	T	AG	A	GC	C	122-130
MA62	244-246	254	AC	A	CT	T	GA	A	236-238	230	150-160	160	GC	C	CA	C	154-163	138	209-209	225	TA	T	CG	C	GT	T	229-229	217	GC	G	222-225	225	AT	T	261-281	251	236-238	242	CC	C	TT	T	CC	T	GG	A	GG	C	130-130
MA63	244-246	248	AC	A	TT	T	GA	A	238-238	236	150-160	160	GC	C	CA	C	154-154	138	209-209	225	TA	T	CG	C	GT	T	217-229	236	GC	G	222-225	239	AT	T	261-281	251	236-238	242	AC	C	TA	T	TC	T	AG	A	GC	C	122-130
MA64	244-246	254	AC	A	CT	T	GA	A	236-238	236	150-150	160	GC	C	AA	C	154-163	147	209-209	225	TT	T	CC	C	TT	T	217-229	236	GC	G	222-225	225	AT	T	261-281	251	236-236	242	CC	C	TT	T	TC	T	AG	A	GC	C	122-130
MA65	246-246	248	CC	A	CC	T	AA	A	238-238	236	150-150	160	GG	C	AA	C	154-163	147	209-225	225	TA	T	CG	C	TT	T	229-229	217	CC	G	222-225	239	AT	T	261-281	261	236-238	236	AC	C	TT	T	TT	T	AA	A	CC	C	130-130
MA66	244-244	254	CC	A	CC	T	AA	A	236-238	236	150-160	160	GC	C	CA	C	154-163	147	209-225	225	TA	T	CG	C	GG	T	217-229	236	GC	G	222-225	225	AT	T	261-281	251	236-236	236	AC	C	TA	T	TC	T	AG	A	GC	C	122-130
MA67	246-246	248	AC	A	CT	T	GA	A	236-236	230	150-160	160	GC	C	CA	C	154-163	147	209-225	225	TT	T	CC	C	GT	T	217-229	236	GC	G	222-225	225	AT	Null	261-281	261	238-238	236	AA	C	AA	T	TC	T	AG	A	GC	C	122-130
MA68	246-246	248	AC	A	CT	T	GA	A	236-236	236	150-160	160	GC	C	CA	C	154-163	147	209-209	225	TA	T	CG	C	GT	T	217-229	236	CC	G	222-225	239	AT	Null	261-281	261	236-238	242	AC	C	TA	T	TC	T	AG	A	GC	C	122-130
MA69	244-246	254	AC	A	CT	T	GA	A	236-238	236	150-160	160	GC	C	CA	C	154-163	147	225-225	225	TA	T	CG	C	GG	T	229-229	217	GC	G	222-225	225	AT	T	261-281	251	236-238	242	AC	C	TA	T	TC	T	AG	A	GC	C	122-130
MA70	244-244	248	CC	A	CT	T	AA	A	236-236	236	160-160	160	CC	C	AA	C	154-154	147	209-209	225	TA	T	CG	C	GT	T	229-229	217	CC	G	222-225	239	AT	T	261-281	251	236-236	242	AA	C	AA	T	TC	T	GG	A	GG	C	122-130
MA71	246-246	254	CC	A	CC	T	GA	A	238-238	236	150-160	160	GC	C	CA	C	154-163	138	209-209	225	AA	T	GG	C	GT	T	217-229	236	GC	G	222-225	239	AT	Null	261-281	261	236-238	242	CC	C	TA	T	TC	T	AG	A	GC	C	122-130
MA72	246-246	248	CC	A	CC	T	AA	A	238-238	236	150-160	160	GC	C	AA	C	154-163	147	209-209	225	TA	T	CG	C	GG	T	217-229	236	GC	G	222-225	225	-	-	261-281	251	238-238	236	CC	C	TT	T	TC	T	AG	A	GC	C	122-130
[truncated: 23 more columns]
